# Supplementary material for: Calcium Signaling in the Cerebellar Radial Glia and Its Association with Morphological Changes during Zebrafish Development
Source: Int J Mol Sci. 2021 Dec 16;22(24):13509. doi: 10.3390/ijms222413509 (PMC8706707; doi:10.3390/ijms222413509)
Supplement: Supplementary file 1 [file ijms-22-13509-s001.zip]

Archive with 3 entries (3 files):
- Supplementary information.pdf
- Video S1 control-15.3MB AVI.avi
- Video S2 heptanol- 18.4MB AVI.avi
